# Supplementary material for: Machine learning and analysis of genomic diversity of “Candidatus Liberibacter asiaticus” strains from 20 citrus production states in Mexico
Source: Front Plant Sci. 2022 Dec 15;13:1052680. doi: 10.3389/fpls.2022.1052680 (PMC9798433; doi:10.3389/fpls.2022.1052680)
Supplement: Supplementary Table 1 — General information of “Candidatus Liberibacter” genome sequences available in GenBank database (version 249) [file Table_1.xlsx]

## Sheet: Supplementary Table 1
Supplementary Table 1. General information of “Candidatus Liberibacter” genome sequences available in GenBank database (version 249)
Strain No.	GenBank accession number	Strain	Geographical origin	No. of contigs	No. of genes	Size (Mb)
“Candidatus Liberibacter asiaticus”
1	QFZT01	SGCA1	California, USA	606	166	0.23
2	VTLZ01	SGCA16		35	1058	1.21
3	LMTO01	SGCA5		56	1064	1.2
4	QFZJ01	SGpsy		1402	714	0.76
5	NZ_CP029348.1 b	AHCA1		1	1072	1.23
6	VNFL01	AHCA17		37	1058	1.21
7	JADBIB01	A-SBCA19		81	1055	1.19
8	JMIL02	HHCA		239	1102	1.15
9	VTLY01	HHCA16		97	1059	1.21
10	VTLT01	DUR1TX1	Texas, USA	59	1051	1.21
11	VTLS01	DUR2TX1		160	1079	1.21
12	VTLR01	GFR3TX3		80	1052	1.21
13	VTMA01	LBR19TX2		28	1045	1.2
14	VTMB01	LBR23TX5		30	1049	1.2
15	MTIM01	TX2351		71	1134	1.25
16	VTLW01	CRCFL16	Florida, USA	232	1048	1.21
17	JWHA01	FL17		3	1081	1.23
18	VTLX01	MFL16		135	1040	1.2
19	NZ_CP040636.1 b	JRPAMB1		1	1086	1.24
20	NC_012985.3 b	psy62		1	1082	1.23
21	NZ_CP010804.2 b	A4	Guangdong, China	1	1082	1.23
22	CP045565 b	GDHZ11D		1	1078	1.23
23	LIIM01 b	YCPsy		1	1079	1.23
24	NZ_CP019958.1 b	JXGC	Jiangxi, China	1	1071	1.23
25	VIQL01	JXGZ-1		43	1068	1.22
26	VTLV01	CHUC	Yunnan, China	69	1055	1.21
27	QXDO01	YNJS7C		3	1101	1.26
28	VIGA01	YNXP-1		43	1056	1.21
29	NC_020549.1	gxpsy	Guangxi, China	1	1128	1.27
30	VTLU01	Mex8	Baja California, Mexico	60	1091	1.24
31	JAOPHS01 b	BCSMX	Baja California Sur, Mexico	4	1078	1.23
32	JAOPHR01 b	YTMX	Yucatan, Mexico	4	1071	1.23
33	WOXD02	PA19	Pakistan	5	1076	1.22
34	WOUN02	PA20		7	1072	1.23
35	JABDRZ01	9PA	Brazil	157	1075	1.23
36	NZ_CP054558.1 b	CoFLP	Columbia	1	1076	1.23
37	NZ_AP014595.1	Ishi-1	Japan	1	1033	1.19
38	CP060689	Myan16	Myanmar	1	1073	1.23
39	NZ_CP061535.1 b	ReuSP1	La Réunion, France	1	1075	1.23
40	JAKQYA01c	Tabriz.3	Iran	3335	1091	1.22
41	NZ_CP041385.1 b	TaiYZ2	Thailand	1	1079	1.23
Non-“Candidatus Liberibacter asiaticus”
1	NZ_CP004021.1	PTSAPSY	South Africa	1	1155	1.19
	“Ca. L. africanus”
2	NC_022793.1	Sao Paulo	Sao Paulo, Brazil	1	1046	1.2
	“Ca. L. americanus”
3	NC_014774.1	CLso-ZC1	California, USA	1	1155	1.26
	“Ca. L. solanacearum”
a NA: Not applied.
b The accession numbers marked in bold were used in sPLS-DA.
cNot used in this study due to low ANI value (< 95) to all CLas strains.

## Sheet: Supplementary Table 2
	Supplementary Table 2. A matrix of pair-wise average nucleotide identity (ANI) values from 38 whole genome sequences of “Candidatus Liberibacter asiaticus” (CLas) strains available in GenBank DNA sequence database (version 249). Note the low ANI values in Tabriz.3 (< 95, highlighted).
		9PA	A-SBCA19	A4	AHCA1	AHCA17	BCSMX	CHUC	CoFLP	CRCFL16	DUR1TX1	DUR2TX1	FL17	GDHZ11D	GFR3TX3	gxpsy	HHCA16	Ishi-1	JRPAMB1	JXGC	JXGZ-1	LBR19TX2	LBR23TX5	Mex8	MFL16	Myan16	PA19	PA20	psy62	ReuSP1	SGCA16	SGCA5	Tabriz.3	TaiYZ2	TX2351	YCPsy	YNJS7C	YNXP-1	YTMX
1	9PA	100	99.83	99.9036	99.8771	99.9562	99.9452	99.9071	99.9433	99.7669	99.8948	99.774	99.9575	99.9107	99.8791	99.9514	99.8233	99.9099	99.9105	99.9776	99.9415	99.8911	99.906	99.8918	99.864	99.8936	99.874	99.8068	99.9341	99.9257	99.8951	99.8965	84.1649	99.8785	99.8101	99.9779	99.965	99.8532	99.9346
2	A-SBCA19	99.7802	100	99.9171	99.9631	99.9768	99.9852	99.9292	99.9827	99.8217	99.9116	99.8131	99.9516	99.9189	99.8893	99.968	99.8436	99.9631	99.936	99.9734	99.9395	99.9487	99.9235	99.9161	99.8633	99.8779	99.9199	99.8853	99.9376	99.9637	99.9581	99.9402	NA	99.9188	99.8857	99.9694	99.9684	99.8708	99.9545
3	A4	99.7196	99.8583	100	99.9508	99.881	99.9108	99.87	99.9042	99.7347	99.9123	99.8316	99.8766	99.9948	99.892	99.9459	99.9257	99.9706	99.9429	99.9094	99.8819	99.9262	99.9331	99.9237	99.8113	99.9383	99.9359	99.8871	99.9063	99.9055	99.9103	99.8781	82.5012	99.9912	99.8841	99.8971	99.9071	99.9694	99.9419
4	AHCA1	99.7806	99.901	99.9479	99.9931	99.9559	99.9653	99.8981	99.9603	99.7857	99.9172	99.8339	99.9179	99.9487	99.9141	99.9408	99.887	99.9626	99.9425	99.9489	99.9376	99.9361	99.9276	99.9173	99.8373	99.9258	99.9109	99.8799	99.9422	99.9502	99.9462	99.9358	82.7606	99.9532	99.8799	99.9428	99.9292	99.938	99.9523
5	AHCA17	99.8145	99.8963	99.9113	99.9674	100	99.9688	99.9368	99.9748	99.8206	99.9503	99.8446	99.9679	99.9017	99.9281	99.9712	99.8362	99.9684	99.9255	99.9324	99.9636	99.9546	99.9539	99.9342	99.875	99.8441	99.8972	99.8457	99.9624	99.9462	99.9344	99.9285	81.8924	99.8826	99.8928	99.9696	99.9545	99.8836	99.9685
6	BCSMX	99.7975	99.9164	99.9421	99.9615	99.9566	100	99.9346	99.9718	99.8331	99.8872	99.8513	99.9333	99.9455	99.8785	99.9514	99.8578	99.9628	99.9201	99.9092	99.9474	99.9039	99.9383	99.9132	99.8531	99.9018	99.8974	99.8617	99.9168	99.9514	99.961	99.9339	83.7504	99.9429	99.8654	99.9479	99.954	99.9114	99.9431
7	CHUC	99.7874	99.9051	99.8578	99.9326	99.9375	99.9481	100	99.9456	99.8122	99.9126	99.8072	99.9512	99.8847	99.8932	99.9593	99.8121	99.9602	99.9165	99.9162	99.9474	99.9102	99.9095	99.8895	99.873	99.8534	99.8891	99.864	99.9315	99.9299	99.9392	99.9201	81.4401	99.888	99.8713	99.9522	99.9388	99.8624	99.9415
8	CoFLP	99.7842	99.9188	99.9171	99.9626	99.9604	99.9713	99.936	100	99.818	99.9157	99.8306	99.9411	99.9214	99.884	99.9514	99.8471	99.9628	99.9377	99.9397	99.927	99.9222	99.9213	99.898	99.8573	99.8715	99.8935	99.8591	99.9306	99.9566	99.9476	99.9212	84.7067	99.9056	99.8751	99.9544	99.941	99.8984	99.9477
9	CRCFL16	99.7165	99.8292	99.8996	99.8684	99.9265	99.9566	99.8966	99.9317	100	99.9027	99.8022	99.9452	99.9034	99.8737	99.944	99.8231	99.886	99.876	99.9335	99.9556	99.9151	99.8858	99.8922	99.8017	99.8695	99.855	99.8369	99.9103	99.8915	99.9443	99.9267	84.9117	99.8877	99.8307	99.9649	99.9376	99.8869	99.8888
10	DUR1TX1	99.7327	99.8773	99.9497	99.9453	99.9601	99.918	99.9094	99.9493	99.7992	100	99.8695	99.9292	99.9508	99.9711	99.9431	99.8982	99.9704	99.9678	99.963	99.95	99.9931	99.9902	99.9712	99.8746	99.8905	99.9203	99.8896	99.9893	99.931	99.9031	99.8852	82.9153	99.9365	99.9301	99.9279	99.9184	99.947	99.9959
11	DUR2TX1	99.6671	99.8436	99.906	99.879	99.8726	99.8954	99.8595	99.8719	99.6941	99.922	100	99.9006	99.8883	99.9119	99.9003	99.8202	99.9292	99.9372	99.8725	99.9086	99.9341	99.9486	99.9419	99.8174	99.8846	99.846	99.8502	99.9141	99.9013	99.8747	99.8806	82.5279	99.8995	99.8842	99.9164	99.8655	99.9103	99.9307
12	FL17	99.8316	99.8887	99.8988	99.9432	99.9546	99.9415	99.9148	99.9492	99.8442	99.9239	99.8368	100	99.9026	99.8951	99.9664	99.8438	99.9636	99.9343	99.9403	99.9654	99.9266	99.9344	99.8951	99.8713	99.8681	99.8927	99.8849	99.9292	99.9386	99.9232	99.934	84.0303	99.9006	99.8789	99.9666	99.9561	99.873	99.9325
13	GDHZ11D	99.7576	99.88	99.9941	99.9565	99.8847	99.9368	99.8847	99.9115	99.7559	99.882	99.8336	99.9015	100	99.8859	99.9627	99.9297	99.9743	99.9388	99.9503	99.8961	99.91	99.9127	99.9322	99.8054	99.934	99.9359	99.8875	99.9165	99.9234	99.9275	99.8928	82.5096	99.9945	99.8759	99.9086	99.9323	99.9696	99.9027
14	GFR3TX3	99.756	99.8494	99.9363	99.9443	99.9547	99.9287	99.8749	99.9343	99.7728	99.9697	99.8671	99.9392	99.9491	100	99.9313	99.8576	99.9629	99.9666	99.9505	99.9187	99.9876	99.9868	99.9589	99.8453	99.8935	99.9187	99.8779	99.9811	99.9282	99.9309	99.9036	83.6308	99.93	99.9019	99.9252	99.9158	99.8992	99.9818
15	gxpsy	99.8281	99.9023	99.9475	99.9434	99.9304	99.9523	99.9098	99.9508	99.8231	99.9066	99.8336	99.932	99.9539	99.9148	100	99.8909	99.9611	99.9326	99.9536	99.9584	99.9265	99.9136	99.8886	99.8759	99.8894	99.908	99.87	99.9226	99.9481	99.9491	99.9273	81.684	99.928	99.8431	99.962	99.9303	99.9476	99.929
16	HHCA16	99.7153	99.8227	99.9869	99.959	99.869	99.9065	99.8438	99.8614	99.7446	99.9031	99.8413	99.8837	99.9899	99.8634	99.9545	100	99.9539	99.933	99.9343	99.8622	99.9145	99.9204	99.9253	99.792	99.9155	99.9205	99.8919	99.9173	99.8985	99.9084	99.8861	82.6182	99.9867	99.8663	99.8864	99.8893	99.978	99.9178
17	Ishi-1	99.8269	99.8972	99.9688	99.9608	99.9406	99.9672	99.9382	99.9698	99.8282	99.954	99.8728	99.9668	99.9725	99.9381	99.9604	99.9197	100	99.9739	99.9698	99.9708	99.9493	99.9703	99.938	99.8919	99.9521	99.9811	99.9759	99.9531	99.9731	99.9506	99.9479	83.0945	99.9686	99.9133	99.9668	99.9698	99.9605	99.9734
18	JRPAMB1	99.7462	99.8618	99.9578	99.9498	99.9298	99.9269	99.8796	99.9161	99.7809	99.9174	99.8532	99.9232	99.9308	99.9072	99.9475	99.8909	99.9702	100	99.9432	99.9248	99.9374	99.9482	99.9433	99.8112	99.9199	99.9219	99.8741	99.9268	99.9312	99.9244	99.917	83.5412	99.9438	99.9176	99.9137	99.9214	99.9327	99.9465
19	JXGC	99.8275	99.893	99.9395	99.946	99.9326	99.948	99.8959	99.9498	99.805	99.9025	99.8153	99.9023	99.942	99.8952	99.9499	99.8667	99.9552	99.9378	100	99.9734	99.9279	99.9257	99.9147	99.8479	99.9166	99.9184	99.8969	99.9216	99.955	99.9297	99.9347	84.7509	99.9462	99.8607	99.9664	99.9737	99.9095	99.9416
20	JXGZ-1	99.7986	99.8848	99.9246	99.9614	99.9669	99.9652	99.9199	99.9601	99.8456	99.9213	99.8222	99.9611	99.9283	99.919	99.9778	99.8947	99.9369	99.9214	99.9732	100	99.9207	99.9492	99.9368	99.8669	99.8886	99.9197	99.8471	99.9415	99.9188	99.9323	99.965	83.321	99.9252	99.8569	99.9955	99.9748	99.9184	99.9439
21	LBR19TX2	99.7951	99.8688	99.9563	99.9582	99.9517	99.9422	99.8979	99.9534	99.8215	99.9735	99.8693	99.9496	99.956	99.9419	99.9397	99.8961	99.9638	99.9835	99.9514	99.939	100	99.9934	99.9666	99.8388	99.93	99.906	99.9008	99.9876	99.9483	99.9268	99.9177	82.9153	99.9569	99.9203	99.9406	99.9419	99.9282	99.9957
22	LBR23TX5	99.8153	99.8724	99.9603	99.9572	99.9591	99.9522	99.9147	99.95	99.8148	99.9777	99.8787	99.9486	99.9638	99.9628	99.9374	99.8969	99.9696	99.9703	99.9653	99.9378	99.972	100	99.9659	99.8623	99.8981	99.9234	99.8882	99.9873	99.9568	99.9418	99.9267	82.9153	99.9532	99.9122	99.9468	99.9548	99.9446	99.9944
23	Mex8	99.6949	99.8673	99.9479	99.9286	99.9293	99.9299	99.8588	99.9008	99.7579	99.9596	99.8751	99.9187	99.9484	99.9227	99.919	99.8893	99.9651	99.9656	99.9292	99.9323	99.9732	99.9775	100	99.8117	99.9038	99.9252	99.8723	99.9437	99.9446	99.9264	99.9185	84.5439	99.9457	99.9004	99.909	99.9086	99.9506	99.9528
24	MFL16	99.7701	99.8789	99.9166	99.9391	99.9537	99.9427	99.9092	99.9634	99.8012	99.8922	99.8106	99.9511	99.9372	99.8713	99.963	99.8553	99.9373	99.9384	99.914	99.9651	99.8974	99.9192	99.9073	100	99.8965	99.9269	99.8707	99.9299	99.9423	99.9359	99.9323	82.818	99.9181	99.8538	99.9688	99.9358	99.8997	99.9296
25	Myan16	99.736	99.8236	99.9384	99.9232	99.866	99.8961	99.8305	99.8728	99.6861	99.833	99.7931	99.8634	99.9452	99.8429	99.9202	99.8371	99.9645	99.9288	99.9089	99.8575	99.8729	99.8713	99.8961	99.7649	100	99.9274	99.9	99.8559	99.8917	99.9075	99.8597	81.6136	99.9406	99.8468	99.8859	99.8957	99.9137	99.8948
26	PA19	99.7311	99.8403	99.936	99.9297	99.8873	99.91	99.8643	99.8998	99.7419	99.8537	99.8221	99.8791	99.9377	99.8441	99.9157	99.8962	99.9769	99.9241	99.9401	99.9199	99.8873	99.8715	99.8835	99.7969	99.9324	100	99.9618	99.8968	99.9145	99.9014	99.9017	84.376	99.9345	99.8633	99.8986	99.9123	99.9279	99.9
27	PA20	99.6803	99.8333	99.9028	99.89	99.8281	99.8699	99.8247	99.8476	99.7241	99.8418	99.7732	99.8447	99.9006	99.8143	99.8737	99.8302	99.9775	99.8772	99.882	99.8643	99.8566	99.8432	99.85	99.7705	99.8995	99.9629	100	99.8535	99.8793	99.8426	99.8776	83.2436	99.8902	99.821	99.8674	99.8649	99.8955	99.8593
28	psy62	99.7963	99.8715	99.9454	99.9444	99.9375	99.919	99.893	99.9477	99.7918	99.9651	99.8283	99.9389	99.9491	99.94	99.9404	99.8375	99.9678	99.9631	99.9293	99.9377	99.9756	99.9738	99.9313	99.8341	99.9068	99.9168	99.8716	100	99.935	99.9003	99.9104	83.4727	99.9352	99.9174	99.9471	99.9207	99.9193	99.985
29	ReuSP1	99.781	99.86	99.947	99.9522	99.931	99.9538	99.9091	99.9571	99.7974	99.9189	99.8112	99.9225	99.9351	99.8846	99.9453	99.8685	99.9666	99.92	99.9606	99.9404	99.9227	99.9155	99.891	99.8283	99.9115	99.8996	99.8477	99.9368	100	99.9253	99.9131	84.7125	99.9335	99.8647	99.9376	99.9403	99.9047	99.9469
30	SGCA16	99.771	99.8903	99.9542	99.9631	99.9469	99.9805	99.9311	99.9693	99.8176	99.907	99.8353	99.9388	99.9563	99.8634	99.9647	99.9243	99.9553	99.8954	99.9727	99.9525	99.9157	99.9258	99.8961	99.8858	99.9089	99.9064	99.8568	99.9175	99.9486	100	99.9576	82.6501	99.942	99.8694	99.9606	99.9562	99.9208	99.9066
31	SGCA5	99.8145	99.8579	99.9558	99.9768	99.9443	99.9793	99.9098	99.9627	99.8269	99.8631	99.8367	99.9595	99.9586	99.8867	99.9657	99.9061	99.9647	99.9198	99.957	99.9583	99.8888	99.9228	99.8974	99.8927	99.9234	99.9236	99.8853	99.929	99.9516	99.9745	100	83.0003	99.9448	99.8524	99.9721	99.9706	99.9109	99.9432
	Tabriz.3	84.1513	NA	84.1513	83.9255	84.1905	84.1513	83.5821	84.1513	83.5856	84.7161	83.2736	84.4256	84.1513	83.7246	84.1064	85.1745	83.8355	84.4256	84.1513	84.4134	84.7161	84.7161	83.8355	85.6116	84.1513	83.8355	84.1513	84.4256	85.7964	85.2938	84.1513	100	84.6754	84.4256	85.7964	84.1513	84.1513	84.4256
32	TaiYZ2	99.7191	99.8368	99.9918	99.9615	99.8753	99.9088	99.8353	99.8882	99.711	99.8898	99.8444	99.8696	99.9949	99.8826	99.9459	99.9305	99.9603	99.9571	99.9488	99.877	99.92	99.9027	99.9324	99.8096	99.9284	99.9126	99.9057	99.882	99.9252	99.9193	99.8723	84.772	100	99.8754	99.8863	99.9003	99.9657	99.9244
33	TX2351	99.7588	99.815	99.9244	99.9315	99.891	99.9257	99.8372	99.9065	99.741	99.925	99.8416	99.8931	99.9348	99.8972	99.9041	99.8628	99.9469	99.9583	99.9143	99.9061	99.9568	99.9388	99.934	99.8081	99.9157	99.9027	99.8731	99.9403	99.925	99.9084	99.8882	83.9087	99.9283	100	99.922	99.9024	99.9066	99.9449
34	YCPsy	99.8355	99.893	99.9287	99.9631	99.9576	99.9612	99.9363	99.9529	99.8459	99.8947	99.8246	99.9573	99.9308	99.8703	99.9726	99.8546	99.9565	99.9063	99.9569	99.9692	99.9123	99.9194	99.9009	99.8777	99.8667	99.8741	99.8533	99.9259	99.9348	99.9259	99.9343	83.5155	99.9039	99.8462	100	99.9608	99.8819	99.9361
35	YNJS7C	99.8375	99.8915	99.9128	99.9503	99.9304	99.9635	99.8963	99.9381	99.802	99.8888	99.8292	99.9501	99.9222	99.8677	99.9636	99.8229	99.9714	99.9101	99.9759	99.9474	99.9074	99.9032	99.9056	99.8618	99.8827	99.8939	99.8586	99.9158	99.938	99.9536	99.9352	84.8161	99.907	99.8387	99.9422	100	99.8785	99.905
36	YNXP-1	99.7537	99.8283	99.9958	99.9766	99.9229	99.9491	99.8972	99.8981	99.7835	99.8925	99.8633	99.9149	99.9968	99.9055	99.9555	99.9355	99.9694	99.9604	99.9699	99.933	99.9158	99.9436	99.9506	99.8317	99.9564	99.9252	99.91	99.9181	99.9431	99.9426	99.9221	82.8977	99.9954	99.8858	99.9325	99.9436	100	99.9301
37	YTMX	99.7972	99.8772	99.9104	99.9412	99.9425	99.9165	99.8785	99.9475	99.8154	99.9678	99.8312	99.9468	99.9253	99.936	99.9378	99.844	99.9703	99.9535	99.9452	99.9422	99.9788	99.9802	99.9356	99.8351	99.8919	99.9176	99.8745	99.9856	99.9464	99.8925	99.9127	83.5327	99.9173	99.9117	99.9404	99.9148	99.9023	100

## Sheet: Supplementary Table 3
Supplementary Table 3. List of single nucleotide polymorphisms (SNPs) in genes supporting the terL typing system (TTS) from 26 draft genomes sequences of “Candidatus Liberibacter asiaticus” strains with Strain AHCA1 and Psy62 as references highlighted in yellow.
Gene No.	Locus tag in psy62 (CLIBASIA_*)	Annotation	AHCA1	9PA	AHCA17	A-SBCA19	CHUC	CRCF16	FL17	gxpsy	HHCA	HHCA16	JXGZ-1	MFL16	Myan16	SGCA1	SGpsy	SGCA16	SGCA5	YNJS7C	YNXP-1	psy62	DUR1TX1	DUR2TX1	GFR3TX3	Mex8	TX2351	LBR19TX2	LBR23TX5	Ishi-1	PA19	PA20
1	RS00490	Hypothetical protein	C	C	C	C	C	C	C	C	C	C	C	C	C	-	-	C	C	C	C	A	A	A	A	A	A	A	A	C	C	C
2	RS01155	DNA topoisomerase IV subunit A	G	G	G	G	G	-	G	G	G	G	G	G	G	-	-	G	G	G	G	C	C	C	C	C	C	C	C	G	G	G
3	RS01325	Von Willebrand factor type A domain	C	C	C	C	C	C	C	C	C	C	C	C	C	-	-	C	C	C	C	T	T	T	T	T	T	T	T	C	C	C
4	RS02300	DNA mismatch repair protein	G	G	G	G	G	-	G	G	G	G	G	G	G	-	-	G	G	G	G	A	A	A	A	A	A	A	A	G	G	G
5	RS02315	Signal peptide peptidase	A	A	A	A	A	A	A	A	A	A	A	A	A	-	-	A	A	A	A	C	C	C	C	C	C	C	C	A	A	A
6	RS02365	Flp family type IVb pilin	A	A	A	A	-	A	A	A	-	-	A	-	A	-	A	A	A	A	A	C	C	-	C	-	C	C	C	A	A	A
			G	G	G	G	-	G	G	G	-	-	G	-	G	-	G	G	G	G	G	A	A	-	A	-	A	A	A	G	G	G
			C	C	C	C	-	C	C	C	-	-	C	-	C	-	C	C	C	C	C	T	T	-	T	-	T	T	T	C	C	C
7	RS02760	Fructose-bisphosphate aldolase, class I	C	C	C	C	C	C	C	C	-	C	C	C	C	-	-	C	C	C	C	T	T	T	T	T	T	T	T	T	C	C
8	RS03820	DUF4167 domain-containing protein	G	G	G	G	G	G	G	G	G	G	G	G	G	-	-	G	G	G	G	A	A	A	A	A	A	A	A	G	G	G
9	RS04235	IS1595 family transposase	C	C	C	C	C	C	C	C	-	C	C	C	C	-	-	C	C	C	C	T	T	T	T	T	-	T	T	C	C	C
10	RS04355	Homoserine/homoserine lactone efflux protein	T	T	T	T	T	-	T	T	T	T	T	T	C	-	-	T	T	T	T	C	C	C	C	C	C	C	C	T	T	T
11	RS04380	N-acetyltransferase	G	G	G	G	G	G	G	G	G	G	G	G	A	-	-	G	G	G	G	A	A	A	A	A	-	A	A	G	A	A
12	RS04390	Excinuclease ABC subunit	C	C	C	C	C	C	C	C	C	C	C	C	C	-	-	C	C	C	C	T	T	T	T	T	T	T	T	C	C	C
13	RS04580	Chemotaxis sensory transducer	G	G	G	-	G	G	G	G	-	G	G	G	G	-	-	G	G	G	G	A	A	A	A	A	A	A	A	A	G	G
14	RS05110	Hypothetical protein	G	G	G	G	G	G	G	G	G	G	G	G	G	-	-	G	G	G	G	T	T	T	T	T	T	T	T	G	G	G
			C	C	C	C	C	C	C	C	C	C	C	C	C	-	-	C	C	C	C	T	T	T	T	T	T	T	T	C	C	C
			G	G	G	G	G	G	G	G	G	G	G	G	G	-	-	G	G	G	G	T	T	T	T	T	T	T	T	G	G	G
15	RS05440	Phage DNA polymerase	T	T	T	T	T	T	T	T	T	T	T	-	G	-	-	T	-	T	T	G	G	G	G	G	G	G	G	-	T	T
			A	A	A	A	A	A	A	A	A	A	A	-	A	-	-	A	-	A	A	G	G	G	G	G	G	G	G	-	A	A
		TTS group status	Term-A																			Term-G						Non-typeable
